# Supplementary material for: The AEROPILs Generation: Novel Poly(Ionic Liquid)-Based Aerogels for CO2 Capture
Source: Int J Mol Sci. 2021 Dec 24;23(1):200. doi: 10.3390/ijms23010200 (PMC8745277; doi:10.3390/ijms23010200)
Supplement: Supplementary file 1 [file ijms-23-00200-s001.zip]

Archive with 1 entries (1 files):
- ijms-1506214-supplementary.pdf
